# Supplementary material for: Shared songs are of lower performance in the dark-eyed junco
Source: R Soc Open Sci. 2016 Jul 27;3(7):160341. doi: 10.1098/rsos.160341 (PMC4968478; doi:10.1098/rsos.160341)
Supplement: Dataset of song measurements and performance metrics used in this study. [file rsos160341supp1.xls]

## Sheet: Title
SUPPLEMENTARY MATERIAL to
Shared songs types are of lower performance in the dark-eyed junco
G.C. Cardoso & J.W. Atwell

## Sheet: dataset
Population	Syllable type code	Recorded from # birds	The syllable type measurements that follow were averaged across recordings of the same bird, and then across birds.	Length of syllables (s)	Length of inter-syllable intervals (s)	Syllable rate (Hz)	Peak frequency (kHz)	Frequency bandwidth (kHz)	Minimum frequency (kHz)	Maximum frequency (kHz)	Number of frequency inflections	Number of elements	Length of 2 voices (s)	Length of “rattles” (s)	Length of harmonics (s)	Length of intra-syllable gaps (s)	Proportion of sound	Residual intervals (s)	Vocal deviation	Predicted relative amplitude
UCSD	4	1		0.0646539	0.0325675	10.2492	4.79724	2.76478	3.47657	6.24135	1	1	0.0353312	0	0	0	0.664832	0.0113683	1.9877	6.5893
UCSD	6	1		0.0449942	0.0192875	15.5778	4.93045	3.02092	3.27682	6.29774	1	1	0.031	0	0	0	0.699954	-0.000724489	0.881388	5.05572
UCSD	25	1		0.111109	0.014704	8.03856	4.8091	2.37259	4.3387	6.71129	1	2	0	0.04975	0	0	0.883128	-0.00617576	2.7289	-8.0273
UCSD	26	1		0.0498186	0.0073487	17.3242	5.52899	2.45016	3.33251	5.78267	1	1	0.00783333	0	0	0	0.871453	-0.0147773	1.16505	0.745858
UCSD	27	1		0.0493288	0.0304795	12.6358	5.48653	2.63268	3.75762	6.3903	2	1	0.0128889	0	0	0	0.618091	0.00951071	1.73583	-0.201033
UCSD	34	1		0.0593785	0.0214087	12.4412	5.97749	5.34295	2.69801	8.04095	1	2	0.023	0	0.0206	0	0.734999	0.00279858	-0.90828	0.152945
UCSD	37	1		0.0980964	0.0240107	8.17454	4.96195	4.60017	2.81623	7.41639	1	1	0.005	0.035125	0.044375	0	0.803363	0.00140202	0.508299	-1.05382
UCSD	40	1		0.0570602	0.0209768	13.2163	4.71793	3.3506	3.46092	6.81152	2	1	0.0226667	0	0	0	0.731194	0.000733171	0.934193	2.31003
UCSD	44	1		0.0371826	0.0125478	20.0234	5.41791	2.75735	3.66189	6.41923	1	1	0	0.0211818	0	0	0.747683	-0.00735369	0.429505	-3.06376
UCSD	45	1		0.0934058	0.0290091	8.1438	4.8358	2.58688	3.57426	6.16114	1	2	0.0124286	0	0	0	0.763027	0.00632577	2.50051	-1.89784
UCSD	46	1		0.0922136	0.0165957	9.13092	4.56027	2.66162	3.26676	5.92838	1	2	0.00855556	0.0451111	0	0	0.847479	-0.00272186	2.26864	-6.82773
UCSD	47	1		0.0871657	0.0157446	9.69574	5.07265	4.15733	2.93065	7.08798	1	1	0.00627273	0.0305455	0.0380909	0	0.847007	-0.00658085	0.70177	-0.985456
UCSD	51	1		0.115121	0.0178272	7.49297	4.83383	4.13957	3.4445	7.58407	2	2	0	0	0	0.00842857	0.865909	-0.0048012	1.07211	-2.36009
UCSD	53	1		0.109947	0.0147895	7.9636	4.96947	3.36926	3.60003	6.96929	1	2	0	0.03975	0	0.008	0.881435	-0.00585257	1.7571	-4.90637
UCSD	54	1		0.0847332	0.0273434	8.89132	5.36129	4.38986	2.95468	7.34454	1	2	0.0388571	0	0	0	0.756029	0.00813666	0.601086	4.3217
UCSD	57	1		0.0400423	0.0125501	19.006	5.40609	3.26554	4.20688	7.47242	1	1	0.00777778	0.0256316	0	0	0.76137	-0.00633311	0.0908266	-1.44926
UCSD	58	1		0.131615	0.0142868	6.97078	5.22371	3.53735	3.85433	7.39168	0	2	0	0.0624286	0	0	0.902079	-0.00665531	1.7502	-4.9835
UCSD	61	1		0.0505333	0.0326	12.2392	4.93933	1.2375	4.29023	5.52773	0	2	0	0	0	0	0.607859	0.0100675	3.17653	-5.48931
UCSD	64	1		0.0514185	0.0179544	14.409	5.01105	3.17524	4.35258	7.52782	1	2	0.00426667	0.0254	0	0	0.74119	-0.000162684	0.916269	-7.28843
UCSD	66	1		0.0623774	0.026375	11.275	5.37337	2.6341	4.58522	7.21932	1	2	0.00766667	0.0363333	0	0	0.702825	0.00811152	1.95239	-7.40539
UCSD	69	1		0.100604	0.0179977	8.43195	4.74077	3.87628	3.52696	7.40324	1	1	0.031875	0	0	0	0.848251	-0.00469651	1.18161	8.69039
UCSD	71	1		0.0723987	0.0234138	10.6228	4.26372	4.79011	3.33708	8.12719	0	1	0	0	0	0	0.755629	0.000818747	-0.0713173	3.90741
UCSD	73	1		0.0744524	0.0204048	10.4957	4.86095	2.99007	2.52795	5.51802	2	2	0.012125	0	0.013875	0	0.78489	-0.00066229	1.72584	-5.22956
UCSD	74	1		0.0557497	0.0165121	13.8642	4.73093	4.06707	3.35673	7.4238	1	1	0.0198571	0.0190714	0	0	0.771496	-0.00244978	0.123205	2.60006
UCSD	75	1		0.120889	0.0226667	7.0228	4.49778	3.19167	2.85633	6.048	0	2	0	0.0353333	0	0.0128889	0.842105	0.000270364	2.08309	-1.45751
UCSD	76	1		0.0629494	0.0188547	12.2718	4.53051	3.59932	3.3211	6.92043	0	2	0.00799301	0.0153741	0	0	0.771442	-0.000829446	0.839973	-2.93175
UCSD	77	1		0.101339	0.0184255	8.28474	4.5779	2.18458	4.01759	6.20217	1	2	0	0	0	0	0.846119	-0.00575867	2.87504	-4.25372
UCSD	79	1		0.0826556	0.0216444	9.67594	5.20778	4.27544	4.07121	8.34666	2	2	0.0191429	0.0242857	0	0	0.792479	0.00391976	0.588351	-3.82082
UCSD	81	1		0.0785625	0.02375	9.78308	3.935	4.522	3.16744	7.68944	0	2	0	0.038625	0	0	0.767868	0.005234	0.327818	-5.19875
UCSD	86	1		0.0790862	0.0194659	10.1478	4.6968	1.73498	3.28191	5.01689	1	2	0.00692857	0	0	0.0111071	0.802249	-0.00319208	3.02044	-2.53651
UCSD	87	1		0.0883875	0.0181741	9.44953	4.4594	2.1731	3.9639	6.137	0	2	0.0248571	0	0	0	0.82945	-0.00451184	2.69982	1.65914
UCSD	91	1		0.0316931	0.0181531	20.1416	5.31417	2.02643	4.37107	6.3975	1	1	0.00486957	0	0	0	0.635818	-0.00334662	1.13205	-1.1719
UCSD	92	1		0.0654648	0.0300704	10.5294	4.92014	3.93776	2.72187	6.65963	2	1	0.0111429	0	0.037	0	0.685243	0.00761266	0.784974	-0.60018
UCSD	94	1		0.0849778	0.0289167	8.91852	4.05233	3.64492	3.644	7.28892	2	1	0.0142222	0	0	0	0.744831	0.00676554	1.33205	2.13635
UCSD	96	1		0.076198	0.0184229	10.5914	4.88098	2.23421	3.63421	5.86842	1	2	0	0.0263583	0	0.0146083	0.805401	-0.00199287	2.4566	-5.2756
UCSD	97	1		0.0877476	0.0238841	8.91153	5.16428	3.23304	3.6831	6.91614	2	2	0.0107143	0	0	0	0.786046	0.00266212	1.73973	-3.82476
UCSD	102	1		0.109377	0.0185798	7.79375	4.63012	3.39397	3.47678	6.87075	0	2	0	0.0496071	0	0.00241667	0.854791	-0.0019918	1.75991	-4.89681
UCSD	103	1		0.0575667	0.0175	13.3174	4.539	2.59687	2.94713	5.544	1	2	0.00711765	0.0264706	0	0	0.766874	-0.00120667	1.66202	-7.22351
UCSD	118	1		0.0808336	0.0259475	9.33925	4.37124	3.41802	2.96003	6.37805	1	1	0	0	0.0117615	0	0.75702	0.00187374	1.48863	0.652539
UCSD	119	1		0.0527707	0.0133788	15.0654	5.46401	2.92132	4.3279	7.24922	1	1	0.005375	0.022375	0	0	0.797749	-0.00697045	1.06177	-1.22266
UCSD	131	1		0.0495259	0.00430702	18.637	5.20759	2.30484	3.6752	5.98003	0	2	0	0	0	0	0.919993	-0.0172904	1.09824	-4.52764
UCSD	133	1		0.0638777	0.0161984	12.465	4.76381	2.81703	3.27245	6.08948	0	2	0.00825	0	0	0	0.797712	-0.00536943	1.58121	-2.00816
UCSD	152	1		0.0719333	0.0223	10.5754	4.223	3.04657	3.82063	6.8672	0	2	0	0.0235833	0	0	0.763353	0.0017968	1.6573	-5.30231
UCSD	156	1		0.0414211	0.0141579	18.075	4.92947	4.35261	2.78311	7.13572	1	1	0.00972222	0.0208421	0.019	0	0.745265	-0.00490115	-0.833083	-0.762305
UCSD	161	1		0.0422021	0.0158404	17.221	5.37415	1.41702	4.16436	5.58138	1	1	0.00816667	0	0	0	0.727089	-0.00664568	2.20139	-0.516865
UCSD	165	1		0.0479987	0.013863	16.1496	4.54319	2.38559	4.08407	6.46966	0	1	0.0121875	0	0	0	0.775903	-0.00857198	1.41694	3.01224
UCSD	168	1		0.0666786	0.0318929	10.1213	4.58571	3.73589	2.85739	6.59329	1	1	0.009625	0.01975	0.033875	0	0.676449	0.0100705	1.04961	-0.772121
UCSD	169	1		0.0409545	0.0125519	18.7478	5.16211	2.94881	3.96709	6.91589	1	1	0.0114954	0	0	0	0.765908	-0.00837152	0.444835	1.25212
UCSD	171	1		0.0764828	0.0273448	9.50192	4.35517	3.55079	4.12655	7.67734	1	2	0	0	0	0.00742857	0.736632	0.00596537	1.33152	-3.18341
UCSD	180	1		0.0656667	0.0248571	11.0419	4.87095	1.74519	3.56171	5.3069	1	2	0	0	0	0	0.725408	0.00250256	2.86715	-6.31898
UCSD	186	1		0.0628	0.0245846	11.4526	5.06908	2.06349	3.80642	5.86991	1	1	0.0161667	0	0	0	0.718662	0.00182656	2.48718	2.44295
UCSD	187	1		0.0900962	0.0184231	9.19254	5.48558	2.35327	3.61038	5.96365	1	2	0	0	0	0	0.830232	-0.00499278	2.56314	-4.31534
UCSD	188	1		0.0679091	0.0184848	11.494	4.20182	3.19476	3.6053	6.80006	1	1	0.0125455	0.0219091	0	0	0.78604	-0.0021133	1.36389	0.645589
UCSD	190	1		0.0296563	0.0223125	18.9175	5.615	3.58003	4.47566	8.05569	0	1	0	0.0251429	0	0	0.570655	0.00316377	-0.205428	-1.02849
UCSD	191	1		0.075625	0.019875	10.2502	5.50625	2.7835	3.07325	5.85675	1	2	0.00933333	0	0	0.00533333	0.791885	-0.0016944	1.96906	-2.03198
UCSD	192	1		0.064	0.0120921	13.1702	5.45711	2.7897	3.65101	6.44071	1	2	0.0026	0.02525	0	0	0.841086	-0.00727116	1.49525	-7.09307
UCSD	200	1		0.0678293	0.0176829	11.6954	4.52829	2.05268	3.88905	5.94173	0	2	0.00536364	0	0	0	0.793212	-0.00491264	2.45896	-3.08767
UCSD	202	1		0.0460278	0.0206667	14.9594	4.51111	1.88653	4.16147	6.048	0	1	0	0	0	0	0.690129	-0.0027383	2.10018	0.207512
UCSD	301	1		0.0563637	0.024649	12.2485	5.26326	3.88707	3.01388	6.90096	1	1	0.0243636	0	0.0268	0	0.695739	0.0031537	0.559666	3.98322
UCSD	302	1		0.04	0.033	13.8359	4.657	2.37333	3.99633	6.36967	1	1	0.00528571	0	0	0	0.547945	0.0113496	1.79961	-0.643818
UCSD	303	1		0.0280119	0.028869	17.5413	5.07655	2.40845	4.37917	6.78762	0	1	0	0.0257647	0	0	0.492465	0.00893192	1.17146	-2.37868
UCSD	304	1		0.08115	0.017275	10.1107	5.45025	3.888	4.1995	8.0875	1	2	0.007	0	0	0	0.824486	-0.00390652	0.901153	-2.18
UCSD	305	1		0.0755083	0.021925	10.2562	4.726	4.15517	2.6335	6.78867	1	1	0.02125	0	0	0	0.774974	0.000437688	0.614144	5.66876
UCSD	307	1		0.0592105	0.0207018	12.4288	4.4086	2.45772	3.99105	6.44877	1	2	0.0066	0	0	0	0.740944	-0.000250056	1.94168	-5.00081
UCSD	308	1		0.0654842	0.0200897	11.6675	4.85094	3.76671	3.6453	7.41201	1	2	0.00691667	0.0199167	0	0.00508333	0.765235	0.00140133	0.771529	-4.28077
UCSD	312	1		0.0719015	0.00834848	12.4535	5.11061	2.64848	3.20871	5.8572	1	2	0	0.0269231	0	0	0.895969	-0.0116147	1.74942	-7.58746
UCSD	314	1		0.0781786	0.0140357	10.8626	4.82286	2.35125	2.79821	5.14946	1	2	0.00828571	0	0	0.0101429	0.847792	-0.0079966	2.29764	-1.9209
UCSD	315	1		0.0856596	0.0167872	9.68693	4.60936	3.00766	3.12298	6.13064	0	2	0.0017	0.0541	0	0	0.836137	-0.00222496	1.83801	-6.93998
UCSD	316	1		0.0874565	0.0142236	9.81993	5.41868	3.29063	2.55521	5.84584	1	2	0.01625	0.04475	0	0	0.860114	-0.00393978	1.53739	-4.72465
UCSD	327	1		0.0312368	0.0142498	21.9866	4.91633	2.60242	3.32275	5.92517	1	1	0.02005	0.02595	0	0	0.686725	-0.00389493	0.267984	-0.400345
UCSD	334	1		0.0535122	0.0126463	15.0555	5.0389	2.63598	3.58598	6.22195	1	1	0.00717647	0	0	0	0.808848	-0.00955108	1.34501	0.770857
UCSD	335	1		0.0704571	0.0469	8.5917	3.99286	2.57314	3.19857	5.77171	1	1	0.006	0	0	0	0.600365	0.0236137	2.44234	0.936871
UCSD	336	1		0.095	0.0241176	8.41244	5.36382	3.29794	2.67353	5.97147	0	2	0	0.032375	0	0.002	0.797531	0.00298934	1.75561	-3.91666
UCSD	340	1		0.0690214	0.0314223	9.98975	4.39339	1.67851	3.53851	5.21702	1	1	0	0	0	0	0.687165	0.00711036	3.1015	-0.849565
UCSD	341	1		0.069	0.0169211	11.6716	3.97921	3.56868	3.26632	6.835	1	2	0	0.035375	0	0	0.803063	-0.00135858	0.966343	-8.17963
UCSD	348	1		0.070439	0.0300488	10.0142	4.5661	2.4822	3.02537	5.50756	0	0	0	0	0	0	0.700971	0.00388729	2.30427	7.5222
UCSD	349	1		0.0400615	0.0102769	19.8824	5.085	2.42146	3.11277	5.53423	1	1	0.02	0	0	0	0.795844	-0.0105537	0.783647	2.3119
UCSD	350	1		0.0815278	0.0194444	9.98796	4.77583	2.26889	3.33722	5.60611	0	0	0.0537143	0	0	0	0.807428	-0.00461803	2.51902	17.9881
UCSD	351	1		0.0832917	0.0196667	9.78253	5.14625	3.15389	2.92486	6.07875	1	2	0	0.038375	0	0.008375	0.808984	0.000390217	1.67835	-6.18211
UCSD	357	1		0.0578611	0.0414444	10.0559	5.25111	2.41111	4.24611	6.65722	1	1	0.0128571	0	0	0	0.582657	0.0190865	2.36775	1.94418
UCSD	360	1		0.085	0.02	9.62339	4.47	3.7	2.86	6.56	1	1	0.00966667	0.0383333	0	0	0.809524	-0.000174825	1.16478	0.0208665
UCSD	363	1		0.0537586	0.0301379	11.887	4.04069	2.22759	3.18241	5.41	1	1	0.00555556	0	0	0	0.640773	0.00757337	2.25563	-0.267229
UCSD	364	1		0.0331912	0.0231412	17.8599	5.55419	3.22769	3.84005	7.06774	0	1	0.00566667	0	0	0	0.589203	0.00188979	0.311763	2.16817
UCSD	365	1		0.0795152	0.0211288	10.8764	4.61053	3.0222	3.19727	6.21947	1	2	0	0.0155	0	0.014	0.790064	0.000356833	1.63314	-3.66498
UCSD	366	1		0.0678026	0.0125658	12.4215	4.77513	4.02947	3.63737	7.66684	0	2	0	0.0326667	0	0	0.843648	-0.00621236	0.391392	-5.2819
UCSD	374	1		0.0596667	0.0253333	11.6918	5.53111	6.71444	2.42556	9.14	1	1	0.00577778	0	0	0	0.701961	0.00605139	-2.14204	4.47812
UCSD	375	1		0.0916286	0.0251143	8.73952	4.82743	5.83457	2.87429	8.70886	3	2	0.043375	0.01875	0	0.022625	0.784875	0.0100722	-0.800662	4.66656
UCSD	376	1		0.0385921	0.0148158	18.7981	5.54526	3.22447	3.65211	6.87658	1	1	0.00985714	0	0	0	0.722592	-0.00585149	0.16467	1.21543
UCSD	377	1		0.0848261	0.0208913	9.46551	4.82717	4.09348	2.52283	6.6163	1	2	0.0076	0	0.0175	0.0021	0.802385	-0.00095846	0.801671	-2.43912
UCSD	398	1		0.08792	0.0156	9.625	4.8912	3.3712	4.412	7.7832	1	2	0	0.0351111	0	0.00622222	0.849304	-0.00403715	1.48908	-5.93554
UCSD	403	1		0.0924595	0.0256757	8.56564	4.65595	4.20703	3.68324	7.89027	1	2	0.0134	0	0	0.014	0.782658	0.00465535	0.833721	1.9181
UCSD	406	1		0.0759005	0.0165057	10.723	4.91332	2.12858	3.19634	5.32492	1	2	0	0.0335	0	0.006625	0.821378	-0.00354264	2.53979	-7.375
UCSD	408	1		0.0526866	0.0265672	12.621	4.18507	3.59537	2.91821	6.51358	1	1	0.0184615	0	0	0	0.664783	0.00592057	0.787933	3.29832
UCSD	8	2		0.0814113	0.016003	10.2257	5.02869	3.09874	3.37314	6.47187	1	2	0.00933333	0	0	0	0.835668	-0.00569229	1.66181	-2.57138
UCSD	9	2		0.0476167	0.0138611	16.2808	5.06411	2.43157	3.21307	5.64464	1	1	0.0216316	0	0	0	0.774795	-0.00733915	1.35053	2.99935
UCSD	13	2		0.0429454	0.0441196	11.51	5.18422	1.87097	3.83004	5.70101	0	1	0	0	0	0	0.489302	0.0208394	2.66803	0.309411
UCSD	18	2		0.111905	0.0309898	7.07539	4.83584	2.63724	3.63075	6.26799	1	2	0	0	0	0	0.786018	0.00650614	2.62193	-3.22958
UCSD	20	2		0.0394373	0.0223055	16.2289	5.70807	2.6889	3.97499	6.66389	1	1	0.0131	0	0	0	0.638568	0.00130417	1.10484	1.47379
UCSD	24	2		0.0344327	0.0205317	18.602	5.03449	2.10375	4.11454	6.21828	0	1	0.012939	0	0	0	0.630448	-0.00129243	1.30233	2.42273
UCSD	33	2		0.0451324	0.0137023	17.0617	5.56053	2.50957	4.00133	6.5109	1	1	0	0	0	0	0.768616	-0.00851999	1.14846	-0.887198
UCSD	35	2		0.0940063	0.0185527	8.89325	5.23515	3.50363	2.89942	6.40305	1	2	0.0103693	0	0	0.0056875	0.835364	-0.00347411	1.47556	-0.344669
UCSD	52	2		0.0790733	0.0157266	10.5874	4.21157	2.73599	3.28275	6.01873	0	2	0.00682468	0.0271688	0	0	0.833396	-0.00482917	1.96195	-4.26312
UCSD	56	2		0.0631794	0.0160886	12.5951	4.81544	2.21589	3.93518	6.15107	1	1	0	0	0	0	0.799128	-0.00744344	2.15375	-0.520446
UCSD	59	2		0.0868008	0.014836	9.96916	5.52957	3.85012	2.84652	6.69664	1	2	0.0019375	0.0464464	0.00542857	0.00225	0.855185	-0.00368872	0.96122	-6.93446
UCSD	60	2		0.0330885	0.0266395	16.8151	4.80696	1.30482	4.33967	5.64449	0	1	0	0	0	0	0.554666	0.00352914	2.37716	-0.823071
UCSD	63	2		0.0464305	0.0252723	14.6809	4.96517	1.39577	4.28548	5.68125	1	1	0	0	0	0	0.658818	0.00208421	2.62921	-2.00547
UCSD	65	2		0.0432371	0.0164828	16.7901	5.42689	1.55522	4.22832	5.78354	1	1	0	0	0	0	0.724962	-0.0064101	2.13398	-1.84617
UCSD	70	2		0.0370163	0.0211136	17.1306	5.65604	3.03463	3.57841	6.61304	1	1	0.0102723	0	0	0	0.636866	0.000399627	0.619135	1.09651
UCSD	72	2		0.108621	0.0204144	7.74601	4.67364	2.17905	4.06976	6.2488	1	2	0	0.0430714	0	0.0163214	0.841792	-0.000760083	2.9668	-4.98752
UCSD	78	2		0.0843869	0.013462	10.2166	5.36076	4.01493	2.86637	6.8813	1	2	0.0182591	0.0443	0	0	0.862752	-0.00382137	0.758901	-3.87509
UCSD	83	2		0.111158	0.0241144	7.37486	4.70015	2.51496	4.09691	6.61187	1	2	0	0.0492286	0	0.00864286	0.822347	0.0034303	2.69467	-6.42981
UCSD	84	2		0.0732914	0.0168422	11.1105	4.51177	3.24289	3.53039	6.77328	0	2	0	0.0284227	0	0.000909091	0.813222	-0.00322566	1.37781	-5.23564
UCSD	89	2		0.0897728	0.0146626	9.55807	5.37594	2.61641	4.24316	6.85957	1	2	0.00655556	0	0	0.00488889	0.859173	-0.00807725	2.24485	-2.10061
UCSD	95	2		0.110965	0.0254035	7.37151	4.54122	4.58746	2.8892	7.47666	1	2	0.0140694	0.0320667	0	0	0.813383	0.00584984	0.649459	-2.03903
UCSD	100	2		0.0929534	0.0248589	8.50419	4.8406	2.84224	3.49833	6.34057	1	2	0	0	0	0.00557273	0.788725	0.00179766	2.19073	-3.06768
UCSD	101	2		0.0381952	0.0235687	16.2152	4.49708	2.27391	3.27948	5.55339	0	1	0	0.0348924	0	0	0.618368	0.00362387	1.51666	-3.0392
UCSD	113	2		0.0383726	0.0139564	19.2011	4.77919	2.30524	3.95711	6.26234	0	1	0.0121206	0	0	0	0.736263	-0.00796925	1.00749	2.53817
UCSD	115	2		0.0427919	0.0245386	14.8973	5.04066	3.24417	3.35645	6.60063	1	1	0.0117964	0.0246321	0	0	0.63638	0.00564321	0.770009	-0.636267
UCSD	135	2		0.0732527	0.0145488	11.3742	4.40377	4.1365	3.39336	7.52986	1	2	0.0062	0.0184444	0	0	0.834129	-0.00449399	0.453496	-4.61807
UCSD	140	2		0.0762161	0.0329107	9.14016	5.92129	2.4539	3.94276	6.39666	1	2	0	0.0125	0	0.0035625	0.697087	0.011402	2.47219	-5.28891
UCSD	141	2		0.101252	0.0213826	8.14052	4.78552	2.66814	3.89968	6.56782	0	2	0	0.0431625	0	0.0060625	0.826736	0.000254197	2.42083	-4.65552
UCSD	151	2		0.059026	0.0283584	11.4413	4.79516	1.85859	3.42856	5.28716	1	1	0	0.0164242	0	0	0.675467	0.00603328	2.69124	-2.53527
UCSD	189	2		0.0474419	0.0201257	14.7993	5.19601	2.72232	3.40151	6.12383	1	1	0.0250125	0	0	0	0.702501	-0.000642934	1.30082	3.91947
UCSD	199	2		0.0850478	0.0194595	9.62403	5.18952	2.58774	3.67202	6.25976	1	2	0	0.0335179	0	0.0140893	0.814757	-0.000699564	2.26258	-5.14131
UCSD	206	2		0.0488024	0.0175299	15.1597	5.02269	4.34912	2.60878	6.9579	1	1	0.0139428	0	0.0212214	0	0.737047	-0.00343722	-0.362695	2.22099
UCSD	306	2		0.0817788	0.0174868	10.0122	4.52694	3.21404	3.22469	6.43873	0	2	0.00442857	0.022754	0	0	0.822997	-0.00333046	1.5822	-3.6381
UCSD	309	2		0.100528	0.017254	8.48719	4.17792	3.52429	2.5875	6.11179	0	2	0	0.0443175	0	0.0003	0.854282	-0.00304931	1.52021	-5.2975
UCSD	337	2		0.0667616	0.0134262	12.3505	4.45053	2.67395	4.12372	6.79768	2	2	0.009225	0	0	0	0.832463	-0.00698265	1.74079	-5.92929
UCSD	352	2		0.0715141	0.0307755	9.8683	5.63354	2.64089	4.03735	6.67824	0	1	0.00769643	0.0240268	0	0	0.694441	0.00857543	2.17099	1.84238
UCSD	404	2		0.0451	0.05905	9.74871	4.75017	1.19567	4.03233	5.228	2	1	0.0035	0	0	0	0.432928	0.0366784	3.61671	-3.6785
UCSD	12	3		0.0444321	0.0189754	15.8123	5.34434	0.796973	4.86968	5.66665	0	1	0	0	0	0	0.700692	-0.00530989	3.03905	-0.460745
UCSD	30	3		0.0588351	0.0351419	10.7959	5.1888	1.87464	3.83583	5.71047	0	2	0	0	0	0	0.619567	0.012606	2.77877	-4.42718
UCSD	36	3		0.0478901	0.0216607	14.4782	5.26373	4.20644	2.90228	7.10872	1	1	0.0110021	0.028051	0.0198016	0	0.696912	0.00263439	-0.112708	-0.878274
UCSD	49	3		0.0960798	0.0174991	8.9236	5.03944	2.26007	4.09933	6.3594	2	2	0	0.0351886	0	0.0104826	0.842136	-0.00283894	2.69821	-7.68584
UCSD	50	3		0.0734605	0.0127402	11.6369	4.44504	4.20685	3.07335	7.2802	1	1.66667	0.0105868	0	0	0.00186813	0.852003	-0.00796844	0.341968	0.129316
UCSD	80	3		0.0509126	0.0209813	13.9091	5.02066	3.32668	3.0442	6.37087	1	1	0.00872576	0	0.0196753	0	0.710135	-0.00119965	0.846853	0.563586
UCSD	82	3		0.0701761	0.0237929	10.65	4.60317	2.75849	2.95566	5.71415	1	1	0.0278963	0	0	0	0.746635	0.00184698	1.92971	5.40201
UCSD	90	3		0.0628799	0.0233168	11.6392	5.10367	3.33958	3.47427	6.81385	1	1	0.0211465	0	0	0	0.728129	0.00189652	1.19768	4.46948
UCSD	93	3		0.0610466	0.0241149	11.8159	5.28804	2.36979	3.75959	6.12938	1	1	0.00999731	0.0448202	0	0	0.715468	0.00476199	2.12665	-2.52071
UCSD	310	3		0.036288	0.0210166	17.5172	4.64368	2.46369	3.6348	6.0985	1	1	0.0141298	0.0281973	0	0	0.632125	0.00230452	1.1208	-1.67781
UCSD	2	4		0.0822545	0.0219225	9.61063	4.71718	2.81255	3.49496	6.30752	2	2	0	0	0	0	0.789706	0.000130929	2.04282	-6.63492
UCSD	10	4		0.0538507	0.0342428	11.4155	5.32153	2.39755	3.73089	6.12845	0	1	0	0	0	0	0.609889	0.0107136	2.16338	1.36476
UCSD	16	4		0.0510167	0.0150326	15.1227	5.41408	2.32643	4.24829	6.57472	1	1	0	0	0	0	0.772224	-0.0076977	1.6398	-0.802753
UCSD	17	4		0.0451632	0.0140716	16.9048	4.95179	2.2945	3.76266	6.05716	1	1	0	0	0	0	0.762662	-0.00828379	1.38589	-1.31352
UCSD	23	4		0.0691895	0.0161042	11.9303	4.68707	2.84373	3.60624	6.44997	2	2	0.0146271	0	0	0	0.811388	-0.0040325	1.6405	-4.56108
UCSD	38	4		0.0480064	0.0146596	15.961	5.08095	2.9676	3.44382	6.41142	1	1	0.0121057	0.0375303	0	0	0.767537	-0.00379974	0.872639	-1.70453
UCSD	41	4		0.0919905	0.0301403	8.20236	5.39395	3.06307	3.33937	6.40244	1	2	0	0.0225375	0	0.00745169	0.753989	0.00901311	2.02109	-4.43502
UCSD	43	4		0.0604232	0.029677	11.1481	4.70698	2.79211	3.72518	6.51729	1	1	0.0155379	0	0	0	0.671196	0.00767145	1.81675	2.67666
UCSD	3	5		0.0783707	0.0182691	10.4509	5.01884	2.67422	3.15056	5.82478	1	2	0	0.0324185	0	0.0038731	0.809209	-0.00160174	2.04478	-7.11461
UCSD	14	5		0.0913795	0.0171677	9.22411	5.18588	3.08941	4.2414	7.3308	1	2	0	0.0346867	0	0.00456333	0.841657	-0.00299795	1.83144	-6.12357
UCSD	22	5		0.0777716	0.0205929	10.1519	4.50309	3.50164	3.00527	6.50691	2	2	0.0149961	0	0	0	0.791002	0.000508263	1.27593	-3.5733
UCSD	42	5		0.10406	0.0273068	7.47626	5.36705	2.61753	3.04553	5.66306	2	1.8	0	0	0	0	0.792208	0.00359568	2.57718	-4.32126
UCSD	88	5		0.0622996	0.0206634	12.1004	5.33785	3.57618	3.74354	7.31972	1	2	0.00824339	0.0204883	0	0	0.748663	0.00202676	0.890268	-5.07758
UCSD	132	5		0.0395269	0.0202617	16.8382	4.71164	3.76183	3.44025	7.20209	1	1	0.00971128	0.025076	0	0	0.660453	0.00194749	-0.0518365	-0.924555
UCSD	5	6		0.0534228	0.0207393	13.4971	5.35814	3.49645	4.1143	7.61074	1	1	0.00675744	0.0206498	0	0	0.720558	0.000785636	0.745266	-0.330666
UCSD	39	6		0.0380941	0.0168642	18.5601	5.09458	3.11283	3.2863	6.39913	1	1	0.0102358	0.029152	0	0	0.691735	-0.0015969	0.312989	-1.6657
UCSD	55	6		0.0443257	0.0163315	16.5439	4.92729	2.66689	3.67596	6.34284	1	1	0.0106652	0.0295825	0	0	0.730683	-0.00282111	1.07611	-1.75397
UCSD	179	6		0.0447795	0.0176182	16.0733	4.99215	2.43441	3.40986	5.84427	1	1	0.0206842	0	0	0	0.719102	-0.0034499	1.38096	2.65232
UCSD	15	7		0.0505667	0.0184607	14.5277	5.33544	2.31133	3.58921	5.90054	1	1	0.0217626	0	0	0	0.733496	-0.00303853	1.75001	3.18108
UCSD	29	7		0.0471387	0.0195715	15.2034	5.21691	4.02932	3.04398	7.0733	1	1	0.00833459	0.0252986	0.0158745	0	0.70665	0.00025238	-0.0540256	-1.14386
UCSD	68	7		0.0540771	0.0152274	14.6859	4.68691	1.94331	4.42118	6.36449	0	2	0	0	0	0.00103974	0.78094	-0.00690106	2.08794	-4.63609
UCSD	1	8		0.0717026	0.0262292	10.3894	4.60445	3.04124	3.45638	6.49762	1	1	0.012805	0.0419666	0	0	0.729943	0.00676974	1.69236	-0.904376
UCSD	7	8		0.0509496	0.0236043	13.5848	4.53126	3.10857	3.87203	6.9806	1	1	0.0120796	0.0281119	0	0	0.681445	0.00440807	1.11407	-0.806127
UCSD	21	8		0.0636981	0.0243519	11.3724	5.7814	4.74581	3.36478	8.11059	1	2	0	0	0	0	0.724613	0.00455986	-0.147664	-3.50851
UCSD	11	9		0.0671491	0.0372868	9.6314	5.20909	1.92322	3.67074	5.59396	0	1	0.0118903	0	0	0	0.642859	0.0132021	2.91734	3.806
UCSD	19	10		0.101371	0.0203672	8.26585	4.63838	2.48961	3.53815	6.02776	2	2	0.012594	0	0	0.00858663	0.831039	-0.00206937	2.57698	-2.16409
UCSD	28	10		0.0402216	0.0198719	16.8731	4.79125	4.09	3.14462	7.23463	1	1	0.0106606	0.0200584	0	0	0.667924	0.00145501	-0.381371	0.0537724
UCSD	67	10		0.0895534	0.0291706	8.50205	5.31766	3.04502	3.35934	6.40436	2	2	0.00628516	0	0	0.000489394	0.754733	0.00742649	1.99091	-4.57177
ML	18	1		0.0691563	0.02375	10.8247	4.76281	3.12637	3.44909	6.57547	1	2	0	0	0	0	0.744366	0.00234368	1.53859	-5.01486
ML	26	1		0.047087	0.0154783	15.9309	5.86609	3.05652	3.4113	6.46783	1	1	0.008	0	0	0	0.752606	-0.00598765	0.789691	1.2881
ML	29	1		0.062837	0.0161847	12.658	5.20182	4.55334	2.8531	7.40644	1	1	0.0048	0.0286667	0.0206667	0	0.795187	-0.00381033	-0.163588	-1.10231
ML	37	1		0.0757778	0.0174444	10.72	5.07333	4.61222	2.83667	7.44889	1	1	0.00688889	0.0295556	0.0215	0	0.812872	-0.00314757	0.0886999	-0.179058
ML	39	1		0.0351878	0.0197138	18.1929	4.69582	3.31221	3.33165	6.64386	1	1	0.00637143	0.0256571	0	0	0.640925	0.00115288	0.175004	-2.20686
ML	50	1		0.0555574	0.022377	12.8172	3.86	4.43049	2.93	7.36049	1	1	0.0142629	0	0	0	0.712873	0.00204401	-0.0678227	3.2391
ML	88	1		0.0789817	0.0198227	10.158	4.85932	3.19222	3.2075	6.39971	1	2	0.0102727	0.0295455	0	0	0.799375	0.000664021	1.58038	-5.19462
ML	91	1		0.0431797	0.0133206	17.7108	4.873	3.59962	3.15693	6.75655	1	1	0.005	0	0	0	0.764238	-0.00753393	-0.0314859	0.590885
ML	98	1		0.0687995	0.0123047	12.3317	6.01376	3.06877	3.39706	6.46582	1	2	0	0.0238405	0	0.00300714	0.84832	-0.0073815	1.35409	-6.23239
ML	99	1		0.109529	0.0181176	7.7476	5.23	4.20776	2.86982	7.07759	0	2	0.01	0	0	0	0.858065	-0.00506818	0.964016	2.00214
ML	102	1		0.0972593	0.025037	8.09012	4.95889	3.64148	3.6283	7.26978	0	2	0	0.0485714	0	0	0.795276	0.00529147	1.46813	-5.48678
ML	103	1		0.0688667	0.0205778	11.1767	4.01045	2.97133	2.6324	5.60373	1	2	0.00888889	0.0275556	0	0	0.769938	0.00170442	1.63525	-6.31458
ML	104	1		0.0676519	0.0203352	11.3328	4.58049	3.4661	3.34617	6.81227	1	2	0.0075	0.0227	0	0	0.768885	0.00146045	1.12188	-5.54412
ML	105	1		0.0354379	0.0212506	17.6787	5.32765	2.00643	3.8073	5.81372	0	1	0.00576471	0	0	0	0.625134	-0.00113991	1.54627	1.17404
ML	106	1		0.109658	0.0274474	7.34023	5.37711	3.26847	3.04682	6.31529	1	1	0	0.028375	0	0	0.799808	0.00401017	1.95643	0.378738
ML	111	1		0.0496721	0.0237258	13.6224	4.95404	3.31375	3.0841	6.39784	0	1	0	0	0	0	0.676751	0.00125367	0.905537	1.78084
ML	112	1		0.0895367	0.0185289	9.25447	4.7861	2.60183	3.09903	5.70086	1	2	0.00622222	0	0	0.00127273	0.82854	-0.00422563	2.30787	-3.0404
ML	114	1		0.0847832	0.0226045	9.30713	4.92875	3.92743	3.35195	7.27938	1	2	0.0137778	0	0	0.00177778	0.789506	0.00167106	0.990943	-0.608266
ML	115	1		0.0448494	0.0137214	17.0844	3.95282	4.59546	2.85005	7.4455	1	1	0.0129524	0.025619	0	0	0.76573	-0.00394364	-0.914127	0.300011
ML	120	1		0.0907055	0.0175828	9.2066	5.04029	4.59583	2.88181	7.47765	1	1	0.0126923	0.0513846	0.0423077	0	0.83763	-0.00282955	0.34727	-1.34821
ML	121	1		0.0975552	0.0193669	8.53561	4.86874	3.73302	3.03911	6.77212	2	1	0.0146	0	0	0	0.834361	-0.00353828	1.30642	3.24929
ML	122	1		0.0905154	0.0158998	9.37262	4.82771	4.2228	2.96589	7.18868	1	2	0.00472917	0	0	0	0.850541	-0.0056605	0.688902	-2.09466
ML	123	1		0.030134	0.0169244	21.2357	5.29327	3.59211	3.24193	6.83404	1	1	0.0115909	0	0	0	0.640353	-0.00279165	-0.588642	1.31866
ML	126	1		0.0718923	0.0152154	11.4573	4.87954	3.53262	3.61908	7.15169	1	2	0.00864286	0	0	0.004	0.825327	-0.00549911	1.03628	-2.19491
ML	129	1		0.0946392	0.0228772	8.46747	4.60197	4.12447	2.58328	6.70775	2	2	0.0108333	0	0	0.00441667	0.805328	0.00208097	0.930937	-2.17242
ML	134	1		0.0350244	0.0132439	20.7716	4.66659	1.93068	3.4848	5.41549	0	1	0.0077	0	0	0	0.725619	-0.00902356	1.12566	1.1824
ML	135	1		0.0732963	0.0223704	10.2714	4.06037	3.42315	3.29007	6.71322	1	2	0.0048	0.0306	0	0	0.766163	0.00359932	1.33428	-6.72452
ML	138	1		0.0790435	0.0268913	9.26243	4.94522	2.21478	2.85315	5.06793	1	2	0	0.0442857	0	0.00271429	0.746152	0.00748513	2.68864	-8.77547
ML	139	1		0.0921362	0.0224171	8.71353	5.01212	2.81515	2.85214	5.66729	1	2	0	0	0	0	0.804309	-0.000700843	2.18394	-4.01133
ML	143	1		0.0860568	0.0210945	9.3529	4.8825	3.26711	3.61924	6.88635	1	2	0	0.0745385	0	0	0.803134	0.00439834	1.63541	-10.7647
ML	144	1		0.0919211	0.0145789	9.35546	4.92868	4.63968	2.89179	7.53147	1	2	0	0.0477778	0.0351111	0.00322222	0.863108	-0.00477336	0.280144	-7.98468
ML	145	1		0.0646845	0.0187312	12.0358	5.34211	3.9245	3.09375	7.01825	1	1	0.0148571	0	0	0	0.775448	-0.00268026	0.556786	3.98225
ML	146	1		0.0601728	0.0231802	12.1511	5.49928	2.53181	3.41475	5.94657	0	1	0	0.0517168	0	0	0.721876	0.0032785	1.91302	-2.82976
ML	153	1		0.0811667	0.0132083	10.6329	4.6725	3.79692	2.7775	6.57442	1	2	0.00992308	0.0284615	0	0	0.860044	-0.00566649	0.907432	-4.61313
ML	154	1		0.0936	0.01944	9.10868	4.528	3.11272	2.94188	6.0546	1	2	0	0.04475	0	0.011125	0.828025	5.56326e-05	1.82692	-6.05455
ML	156	1		0.0521385	0.0183091	14.2303	5.39616	4.36315	3.22088	7.58403	1	1	0.0111333	0.0206	0.0173333	0	0.740103	-0.00131719	-0.227688	0.343513
ML	158	1		0.0801808	0.0281859	9.21442	5.16723	3.51356	2.9843	6.49786	0	1	0	0.027375	0	0	0.739903	0.00604086	1.41432	1.09679
ML	160	1		0.09605	0.019	8.67106	5.5545	2.97795	3.24238	6.22033	2	2	0.012125	0	0	0	0.834854	-0.00290558	2.03004	-3.19939
ML	163	1		0.08465	0.02265	9.35244	4.817	3.43875	3.41902	6.85777	0	2	0	0	0	0.0112	0.78891	-1.04115e-05	1.46606	-0.0348436
ML	166	1		0.0894768	0.0194395	9.15378	5.50287	3.83276	3.13967	6.97243	0	1	0	0.0514111	0	0	0.821534	-0.0012207	1.10895	-0.210163
ML	167	1		0.107795	0.0208205	7.69873	4.90564	2.64795	2.87177	5.51972	1	2	0	0	0	0	0.838118	-0.00340388	2.51152	-3.40099
ML	181	1		0.0391438	0.0177159	17.6198	3.43154	2.82577	2.93927	5.76504	0	1	0.0101739	0	0	0	0.688427	-0.00382145	0.746947	2.11239
ML	182	1		0.0784642	0.027479	9.47234	4.60073	4.39637	2.84573	7.2421	0	2	0.00877778	0	0	0	0.740625	0.00636818	0.501595	0.10337
ML	183	1		0.0901667	0.0222222	8.89836	5.10944	2.81978	3.02128	5.84106	1	1	0.0214	0	0	0	0.802274	-0.00131881	2.14977	5.46384
ML	185	1		0.119327	0.0219484	7.01455	4.5803	2.41462	3.02491	5.43953	1	2	0	0.0514	0	0	0.844575	0.000735741	2.85142	-7.81674
ML	197	1		0.0786923	0.0265385	9.45557	5.09038	3.36588	3.69485	7.06073	2	2	0	0.0205556	0	0.00122222	0.747807	0.006977	1.52146	-7.85672
ML	198	1		0.0873889	0.0326667	8.39612	5.38235	3.13871	3.45	6.58871	1	1	0.008	0	0	0	0.727904	0.0087991	1.9154	3.20875
ML	203	1		0.0503226	0.0151613	15.2486	5.49452	3.18281	3.94503	7.12784	1	1	0.00711765	0	0	0	0.768473	-0.00641945	0.774313	1.24524
ML	204	1		0.107571	0.0172857	7.93096	6.04286	3.54386	3.59857	7.14243	1	1	0.01	0	0	0	0.861556	-0.0074412	1.58998	5.2156
ML	205	1		0.0453125	0.02125	15.1022	4.83469	2.91669	4.38809	7.30478	1	2	0.002625	0.0191875	0	0	0.680751	0.00274829	1.06044	-7.62961
ML	312	1		0.0825952	0.0192619	9.82769	4.72976	3.13929	2.70786	5.84714	1	2	0	0.0453333	0	0	0.810893	0.000471103	1.68553	-8.4557
ML	318	1		0.0642399	0.0148547	12.6142	4.11193	3.89414	3.25434	7.14848	2	1	0	0	0	0	0.81219	-0.00659154	0.494118	-1.32878
ML	320	1		0.0951406	0.0218413	8.54007	4.27192	2.5004	3.11765	5.61806	1	2	0	0	0	0.0161	0.813293	-0.00146233	2.52241	-1.68419
ML	321	1		0.0844595	0.0191892	9.62448	4.17297	4.02811	2.47568	6.50378	1	2	0	0.032375	0	0	0.814863	8.85993e-05	0.840737	-6.6545
ML	323	1		0.09045	0.0148833	9.46569	5.03233	4.62917	2.373	7.00217	1	2	0.00441667	0.0324167	0	0	0.858703	-0.00390738	0.272871	-4.67584
ML	324	1		0.103333	0.0210556	8.0316	4.80361	2.89694	3.04611	5.94306	1	2	0.008125	0	0	0.01325	0.830728	-0.00205372	2.21243	0.309827
ML	331	1		0.0475833	0.0128194	16.5941	4.47333	3.84889	2.97208	6.82097	1	2	0.0105882	0	0	0	0.787767	-0.00602676	-0.0986662	-3.64354
ML	339	1		0.0362857	0.012067	20.6454	4.58192	2.48844	3.27103	5.75946	2	1	0.009	0	0	0	0.750439	-0.00835378	0.595315	-2.07439
ML	340	1		0.0802278	0.0228259	9.71809	4.97769	1.98465	3.15385	5.1385	1	1	0	0	0	0	0.778505	-0.00197437	2.84282	0.21459
ML	342	1		0.06012	0.02156	12.258	4.61067	2.21013	3.2032	5.41333	1	1	0.0107857	0	0	0	0.736043	-0.0011705	2.21343	1.24453
ML	343	1		0.0592903	0.026192	11.732	3.9022	3.74552	2.75141	6.49693	0	1	0.0137273	0.0226364	0	0	0.693597	0.00604727	0.782122	2.70848
ML	345	1		0.0626425	0.029521	10.8728	4.57603	2.6208	3.30845	5.92925	0	1	0	0.0325	0	0	0.679689	0.00815661	2.02993	-1.25465
ML	348	1		0.0932727	0.0142727	9.3198	4.29273	3.14727	2.37091	5.51818	0	0	0	0	0	0	0.867287	-0.0127315	1.759	9.13485
ML	355	1		0.0693636	0.0192727	11.3117	4.58364	5.02818	2.44182	7.47	1	2	0.00766667	0.0325714	0	0	0.782564	0.00235763	-0.416659	-4.99833
ML	369	1		0.08395	0.01835	9.74855	4.5485	4.557	2.603	7.16	1	1	0.0074	0	0.0211	0	0.820626	-0.00495196	0.298801	2.77816
ML	380	1		0.0779167	0.0256944	9.61814	4.58778	2.73333	2.98444	5.71778	2	2	0.005125	0	0	0	0.752011	0.00440186	2.11981	-6.02046
ML	381	1		0.0447978	0.0123034	17.5645	4.54292	4.19809	2.26483	6.46292	0	1	0.00542105	0.0137368	0	0	0.784534	-0.00774817	-0.5988	1.87747
ML	382	1		0.0784828	0.0207931	10.0529	4.69897	4.05483	2.73414	6.78897	1	2	0.00733333	0.0183333	0	0.00244444	0.790552	0.00141826	0.745749	-3.66556
ML	383a	1		0.0941667	0.0126667	9.36051	5.12833	3.05667	2.51167	5.56833	1	2	0	0	0.0349	0.0075	0.881435	-0.0117284	1.84192	-4.05068
ML	383b	1		0.0897209	0.0203721	9.03233	4.67744	4.99628	2.27349	7.26977	2	2	0	0	0.0305556	0.006	0.814956	-0.00123575	-0.0200911	-4.86248
ML	384	1		0.0786102	0.0131695	10.8892	3.91322	4.12407	2.80797	6.93203	1	2	0.01	0	0	0.0124167	0.85651	-0.00720735	0.543451	-0.0573988
ML	385	1		0.0574913	0.0143615	13.9283	5.28698	3.83207	3.09137	6.92344	1	1	0.0302	0	0	0	0.800127	-0.0058224	0.34491	6.3726
ML	386	1		0.0533038	0.0193165	13.7476	4.63886	3.23747	2.87228	6.10975	1	1	0.0084375	0.019	0	0	0.734007	-0.000820646	0.960772	-0.383685
ML	387	1		0.07675	0.0187	10.4618	4.9435	3.7235	3.1035	6.827	1	2	0.00422222	0	0	0	0.804086	-0.00245891	1.0073	-3.26436
ML	388	1		0.0754054	0.0216757	10.2352	4.92189	3.07054	3.18027	6.25081	1	2	0.0108889	0.0298889	0	0.00655556	0.776726	0.00277669	1.68812	-4.25492
ML	389	1		0.0654681	0.0265957	10.822	5.65404	3.38638	3.16128	6.54766	1	2	0.0081	0	0	0.0043	0.711116	0.00607011	1.28237	-2.38252
ML	391	1		0.0740455	0.020697	10.4994	4.8953	3.78076	2.61955	6.4003	2	1	0	0	0.0217333	0	0.781545	-0.00241418	0.944751	-1.6512
ML	392	1		0.101063	0.0345	7.39464	5.73219	2.91281	3.29469	6.2075	1	2	0.011125	0	0	0.005625	0.745505	0.0115401	2.29878	-0.156583
ML	393	1		0.053641	0.0204103	13.5592	4.8659	2.675	3.03897	5.71397	1	1	0	0	0	0	0.724377	-0.00214738	1.54616	-0.595258
ML	394	1		0.0498276	0.0197931	14.347	5.54345	2.67621	3.70724	6.38345	1	1	0.0187857	0	0	0	0.715701	-0.00153665	1.41878	2.98255
ML	395	1		0.051	0.0356667	12.206	4.82	2.77	2.91	5.68	3	1	0	0	0	0	0.588462	0.0147358	1.66912	-4.66873
ML	397	1		0.0613521	0.0135493	13.3201	5.19972	3.80507	2.65211	6.45718	1	2	0.0109333	0	0	0	0.819105	-0.00623021	0.46897	-2.62432
ML	402	1		0.0874848	0.0195152	9.22527	5.43242	3.41697	3.23152	6.64848	2	1	0	0	0	0	0.817615	-0.00388442	1.50793	-0.0202622
ML	403	1		0.0423486	0.0164312	17.011	4.91477	2.13101	3.78413	5.91514	1	1	0.00547826	0	0	0	0.720462	-0.00557845	1.53025	-0.590107
ML	405	1		0.108125	0.011875	8.35388	4.71563	4.47375	2.6825	7.15625	2	2	0	0	0.02725	0.01125	0.901042	-0.0111162	0.604358	-3.30384
ML	407	1		0.0816522	0.0235652	9.47372	4.76435	4.59913	2.53261	7.13174	1	2	0.00185714	0.0371429	0	0	0.776033	0.00553499	0.301233	-6.16216
ML	32	2		0.0408442	0.0223432	15.9418	5.22976	2.20748	3.31146	5.51894	0	1	0	0	0	0	0.652803	-0.000528	1.62601	0.506297
ML	109	2		0.0383089	0.0245853	15.9817	5.04473	3.52558	3.02135	6.54692	1	1	0.0142697	0	0	0	0.609306	0.00447339	0.31856	2.07572
ML	110	2		0.113981	0.0292968	6.9807	5.068	4.68923	3.15256	7.84178	1	2	0.00203571	0.0323036	0	0	0.795637	0.00894741	0.611603	-3.84878
ML	113	2		0.0358621	0.0208021	17.705	4.89449	2.44967	3.72087	6.17054	0	1	0.0147271	0	0	0	0.633206	-0.000710691	1.10454	3.06485
ML	117	2		0.0768535	0.021584	10.1659	4.05879	2.96985	3.01491	5.98477	1	2	0.0117558	0	0	0.00223404	0.78068	0.000305736	1.79861	-2.47216
ML	124	2		0.041511	0.0205951	16.1538	5.03827	2.56078	3.50525	6.06603	1	1	0.0142697	0	0	0	0.671035	-0.000523778	1.24334	1.41798
ML	128	2		0.0892784	0.0336823	8.1443	5.65599	2.67927	3.37017	6.04944	1	2	0	0	0	0	0.726103	0.0105767	2.40924	-4.01181
ML	130	2		0.109032	0.0259265	7.39699	4.78412	4.00217	3.2425	7.24467	1	2	0	0.0164732	0	0	0.808721	0.0040187	1.22311	-3.73688
ML	137	2		0.0691088	0.0181615	11.5566	4.38206	3.61667	3.06797	6.68464	1	1	0.00825	0.0222667	0	0	0.79135	-0.00238402	0.937399	0.304682
ML	148	2		0.0825042	0.0187947	9.87175	3.75007	2.84428	2.70733	5.55161	0	2	0	0.0418442	0	0.0103766	0.814446	-0.000980539	1.96968	-5.0218
ML	149	2		0.0810156	0.0275612	9.15419	5.4046	1.33196	4.3219	5.65386	1	2	0	0	0	0	0.746281	0.00386187	3.5774	-5.67461
ML	161	2		0.0447423	0.0164608	16.4065	4.73803	2.3837	3.47032	5.85402	1	1	0.00778941	0	0	0	0.730196	-0.00534354	1.37765	0.104508
ML	165	2		0.0402014	0.0149064	18.0106	4.04611	2.67593	3.51042	6.18634	0	1	0.0196307	0	0	0	0.729248	-0.00634626	0.832259	4.04745
ML	184	2		0.05642	0.0432945	10.2238	4.69208	2.92671	3.21443	6.14114	1	1	0.00526042	0	0	0	0.566606	0.021081	1.83192	0.668281
ML	319	2		0.0569792	0.0189005	13.1698	4.03861	4.20908	2.97016	7.17924	2	2	0.00761058	0	0	0	0.751115	0.000330011	0.0942613	-5.59163
ML	325	2		0.0805939	0.0268772	9.32263	4.61695	2.61379	2.8757	5.48949	1	1	0.0033125	0.0561111	0	0	0.747833	0.00705056	2.28514	-3.86297
ML	338	2		0.0714073	0.0161879	11.4043	5.4144	4.73845	3.04707	7.78553	1	1	0.010461	0	0	0	0.815622	-0.00521044	-0.145501	4.22423
ML	354	2		0.0365809	0.0208565	17.6051	5.11937	1.98692	3.45892	5.44583	1	1	0.00959211	0	0	0	0.641317	-0.000702499	1.57733	-0.156706
ML	390	2		0.0930263	0.0205855	8.79613	4.09941	4.44743	2.72651	7.17395	1	2	0.0086875	0	0	0.00271429	0.818082	-0.000629797	0.5595	-0.871843
ML	33	3		0.0496843	0.018334	14.9279	5.11086	2.89238	3.07861	5.97099	1	1	0	0	0	0	0.731346	-0.00381492	1.11236	-0.51308
ML	108	3		0.073147	0.02081	10.5931	5.39869	2.86668	2.95021	5.81689	0	2	0.00190737	0.033292	0	0	0.779595	0.000828414	1.83201	-5.44625
ML	127	3		0.0855643	0.0278261	8.82353	4.79841	2.83734	3.0985	5.93584	1	1	0.00405628	0.0189057	0	0	0.754256	0.00508173	2.14441	0.172452
ML	147	3		0.0589959	0.0346445	10.8464	4.74114	3.1963	2.99925	6.19555	1	1	0	0.0261852	0	0	0.63352	0.0141864	1.46609	-2.31212
ML	150	3		0.0500411	0.0191209	14.536	4.74363	2.43882	3.20804	5.64685	0.333333	1	0.011119	0	0	0	0.722686	-0.00324237	1.62284	2.37612
ML	155	3		0.0559982	0.0201725	13.4545	5.10042	3.33614	2.99613	6.33227	1	1	0	0	0	0	0.735523	-0.00199703	0.910326	0.179366
ML	159	3		0.0529103	0.0201872	13.6614	4.94176	3.41238	3.18042	6.5928	1	1	0	0.0168889	0	0	0.723434	-0.000432321	0.801926	-1.51199
ML	164	3		0.0881075	0.0193676	9.3118	4.43274	4.05448	2.52984	6.58432	2	2	0	0.0443512	0.040331	0	0.819823	-2.42634e-05	0.864782	-11.3618
ML	107	4		0.0687168	0.0224582	10.9934	5.02555	3.74866	2.95785	6.7065	1	1	0.00961543	0	0	0	0.754923	0.000382654	0.897316	2.93446
ML	125	4		0.0773757	0.025941	9.81348	4.79004	4.3495	2.72502	7.07452	1	2	0.0117826	0	0	0.000375	0.747772	0.00570472	0.493218	-1.29275
